# Supplementary material for: A Predictive Tool Based on DNA Methylation Data for Personalized Weight Loss through Different Dietary Strategies: A Pilot Study
Source: Nutrients. 2023 Dec 6;15(24):5023. doi: 10.3390/nu15245023 (PMC10746100; doi:10.3390/nu15245023)
Supplement: Supplementary file 1 [file nutrients-15-05023-s001.zip]

Archive with 1 entries (1 files):
- nutrients-2710096-supplementary.pdf
